# Supplementary material for: Macrophages from Susceptible and Resistant Chicken Lines have Different Transcriptomes following Marek’s Disease Virus Infection
Source: Genes (Basel). 2019 Jan 22;10(2):74. doi: 10.3390/genes10020074 (PMC6409778; doi:10.3390/genes10020074)
Supplement: Supplementary file 1 [file genes-10-00074-s001.zip]

Archive with 2 entries (2 files):
- Supp file 2.zip
- Supplementary File 1.zip
